# Supplementary material for: Seropositivity among Korean Young Adults Approximately 2 Years after a Single-Dose Vaccination against Hepatitis A Virus
Source: PLoS One. 2015 Nov 5;10(11):e0142297. doi: 10.1371/journal.pone.0142297 (PMC4634992; doi:10.1371/journal.pone.0142297)
Supplement: S1 Data — (CSV) [file pone.0142297.s001.csv]

seropositivity	age	age_cat	sex	bmi	BMI_cat	BMI_cat_ref	AUDIT	AUDIT_cat	smoke_copy	vaccine	followup	followup_cat
1		2	1							1	20	1
1		1	1		2	1				1	20	1
1		1	1		2	1			1	2	24	3
1		2	1		2	1			2	1	24	3
1		1	1		2	1			2	2	20	1
1		1	1		2	1	0	1	2	1	24	3
1		1	1		3	3	0	1	2	2	23	2
1		2	1		2	1	0	1	2	1	23	2
1		1	1		2	1	0	1	2	2	23	2
1		2	1		2	1	0	1	2	1	23	2
1		1	1		2	1	0	1	2	1	24	3
1		1	1		2	1	0	1	2	1	24	3
1		2	1		4	4	0	1	2	2	24	3
1		2	1		2	1	0	1	2	1	24	3
1		2	1		1	2	0	1	2	2	24	3
1		1	1		2	1	0	1	2	1	24	3
1		1	1		2	1	0	1	2	2	24	3
1		1	1		2	1	0	1	2	2	20	1
1		1	1		2	1	0	1	2	1	20	1
1		2	1		2	1	0	1	2	1	20	1
1		1	1		2	1	0	1	2	1	20	1
1		1	1		2	1	0	1	2	2	20	1
1		2	1		2	1	0	1	2	1	20	1
1		1	1		2	1	0	1	2	2	20	1
1		1	1		2	1	0	1	2	1	20	1
1		1	1		2	1	0	1	2	2	20	1
1		1	1		3	3	0	1	2	2	20	1
0		1	1		2	1	0	1	2	1	23	2
0		2	1		3	3	0	1	2	1	23	2
0		1	1		2	1	0	1	2	2	20	1
0		2	1		3	3	0	1	2	2	20	1
0		1	1		2	1	0	1	2	2	23	2
0		1	1		2	1	0	1	2	1	24	3
0		1	1		4	4	0	1	2	1	24	3
0		1	1		2	1	0	1	2	1	24	3
0		2	1		2	1	0	1	2	1	24	3
0		1	1		2	1	0	1	2	1	24	3
0		2	1		2	1	0	1	2	1	20	1
0		1	1		2	1	0	1	2	2	20	1
0		1	1		2	1	0	1	2	2	20	1
0		1	1		2	1	0	1	2	1	20	1
0		1	1		2	1	0	1	2	1	20	1
0		2	1		3	3	0	1	2	1	20	1
1		1	1		2	1	13	2	2	1	25	3
1		1	1		2	1	13	2	2	2	24	3
1		1	1		2	1	14	2	1	1	23	2
1		1	1		2	1	14	2	2	1	23	2
1		2	1		2	1	14	2	2	2	24	3
1		1	1		4	4	14	2	2	2	24	3
1		2	1		2	1	14	2	2	1	24	3
1		1	1		2	1	14	2	2	1	20	1
1		2	1		2	1	15	2	1	1	24	3
1		2	1		2	1	15	2	2	1	23	2
1		2	1		2	1	15	2	2	2	23	2
1		2	1		3	3	15	2	2	2	24	3
1		1	1		2	1	15	2	2	1	24	3
1		1	1		4	4	15	2	2	2	24	3
1		1	1		4	4	15	2	2	1	24	3
1		1	1		2	1	15	2	2	1	20	1
0		3	1		2	1	15	2	2	2	24	3
0		1	1		2	1	15	2	2	1	24	3
1		2	1		4	4	16	3	1	1	23	2
1		1	1		2	1	16	3	2	1	23	2
1		2	1		4	4	16	3	2	2	24	3
1		2	1		3	3	16	3	2	1	24	3
1		2	1		2	1	16	3	2	1	24	3
1		2	1		1	2	16	3	2	2	24	3
1		2	1		2	1	16	3	2	2	20	1
1		2	1		1	2	16	3	2	2	20	1
1		1	1		2	1	16	3	2	2	20	1
1		2	1		2	1	16	3	2	2	20	1
0		1	1		2	1	16	3	2	2	24	3
0		1	1		2	1	16	3	2	2	24	3
0		2	1		2	1	16	3	2	1	20	1
1		1	1		2	1	17	3	2	1	24	3
1		1	1		2	1	17	3	2	2	24	3
1		2	1		2	1	17	3	2	2	24	3
1		2	1		2	1	17	3	2	1	24	3
1		2	1		2	1	17	3	2	1	24	3
1		1	1		3	3	17	3	2	1	24	3
1		2	1		3	3	17	3	2	2	24	3
1		1	1		2	1	17	3	2	2	20	1
1		1	1		3	3	17	3	2	1	20	1
1		1	1		2	1	17	3	2	2	20	1
1		2	1		2	1	17	3	2	2	20	1
1		1	1		2	1	18	3	1	1	20	1
0		2	1		2	1	18	3	1	1	23	2
1		1	1		2	1	18	3	2	2	24	3
1		2	1		2	1	18	3	2	1	24	3
1		2	1		4	4	18	3	2	1	24	3
1		1	1		2	1	18	3	2	2	24	3
1		2	1		2	1	18	3	2	1	20	1
1		2	1		2	1	18	3	2	1	20	1
1		1	1		2	1	18	3	2	2	20	1
1		1	1		2	1	18	3	2	1	20	1
1		1	1		2	1	18	3	2	2	20	1
1		2	1		4	4	18	3	2	1	20	1
0		1	1		3	3	18	3	2	2	23	2
0		1	1		3	3	18	3	2	1	23	2
0		1	1		2	1	18	3	2	1	23	2
0		2	1		4	4	18	3	2	2	24	3
0		2	1		2	1	18	3	2	1	24	3
0		2	1		2	1	18	3	2	1	20	1
0		2	1		3	3	18	3	2	1	20	1
1		1	1		4	4	19	3	2	1	23	2
1		1	1		2	1	19	3	2	2	23	2
1		1	1		2	1	19	3	2	2	23	2
1		1	1		2	1	19	3	2	1	24	3
1		2	1		2	1	19	3	2	2	24	3
1		1	1		3	3	19	3	2	1	24	3
1		1	1		2	1	19	3	2	2	24	3
1		2	1		2	1	19	3	2	1	20	1
1		1	1		3	3	19	3	2	1	20	1
0		1	1		2	1	19	3	2	1	23	2
0		1	1		2	1	19	3	2	1	23	2
0		2	1		4	4	19	3	2	1	24	3
0		2	1		4	4	19	3	2	1	20	1
1		1	1		3	3	20	4	1	1	20	1
1		2	1		3	3	20	4	1	2	20	1
0		2	1		4	4	20	4	1	1	20	1
1		2	1		2	1	20	4	2	1	24	3
1		1	1		1	2	20	4	2	1	24	3
1		1	1		3	3	20	4	2	2	24	3
1		1	1		2	1	20	4	2	2	24	3
1		1	1		2	1	20	4	2	1	24	3
1		2	1		2	1	20	4	2	1	20	1
1		2	1		2	1	20	4	2	2	20	1
1		1	1		2	1	20	4	2	1	20	1
0		1	1		2	1	20	4	2	2	20	1
0		2	1		3	3	20	4	2	1	24	3
0		1	1		4	4	20	4	2	1	24	3
0		1	1		2	1	20	4	2	2	20	1
1		1	1		3	3	21	4	1	1	24	3
0		2	1		2	1	21	4	1	1	24	3
1		1	1		2	1	21	4	2	1	20	1
0		1	1		2	1	21	4	2	1	24	3
1		1	1		2	1	21	4	2	2	23	2
1		1	1		3	3	21	4	2	2	23	2
1		1	1		3	3	21	4	2	1	24	3
1		1	1		2	1	21	4	2	1	24	3
1		1	1		2	1	21	4	2	1	24	3
1		2	1		2	1	21	4	2	2	24	3
1		2	1		2	1	21	4	2	2	24	3
1		1	1		2	1	21	4	2	2	20	1
1		1	1		2	1	21	4	2	1	20	1
0		2	1		2	1	21	4	2	2	23	2
0		2	1		3	3	21	4	2	1	20	1
0		1	1		3	3	21	4	2	2	24	3
0		2	1		2	1	21	4	2	2	20	1
0		1	1		3	3	21	4	2	2	20	1
0		1	1		2	1	21	4	2	1	20	1
1		2	1		3	3	22	4	1	1	24	3
1		3	1		2	1	22	4	1	2	24	3
1		1	1		2	1	22	4	1	1	20	1
1		2	1		2	1	22	4	2	2	24	3
1		2	1		2	1	22	4	2	2	24	3
0		1	1		2	1	22	4	2	2	20	1
1		2	1		4	4	22	4	2	1	23	2
1		2	1		3	3	22	4	2	2	23	2
1		1	1		2	1	22	4	2	2	23	2
1		1	1		4	4	22	4	2	1	23	2
1		2	1		2	1	22	4	2	2	23	2
1		2	1		2	1	22	4	2	2	24	3
1		1	1		2	1	22	4	2	2	24	3
1		1	1		2	1	22	4	2	1	24	3
1		2	1		3	3	22	4	2	2	24	3
1		1	1		3	3	22	4	2	1	24	3
1		2	1		2	1	22	4	2	1	24	3
1		1	1		2	1	22	4	2	1	24	3
1		2	1		3	3	22	4	2	1	24	3
1		1	1		2	1	22	4	2	1	24	3
1		2	1		1	2	22	4	2	1	20	1
1		1	1		3	3	22	4	2	2	20	1
1		1	1		2	1	22	4	2	1	20	1
0		1	1		2	1	22	4	2	2	24	3
0		1	1		2	1	22	4	2	2	24	3
0		2	1		2	1	22	4	2	1	24	3
0		1	1		2	1	22	4	2	2	24	3
0		1	1		2	1	22	4	2	1	24	3
0		1	1		3	3	22	4	2	2	20	1
1		1	1		2	1	23	4	1	2	20	1
1		3	1		3	3	23	4	2	2	24	3
1		1	1		2	1	23	4	2	2	23	2
1		1	1		3	3	23	4	2	2	23	2
1		1	1		2	1	23	4	2	2	23	2
1		1	1		2	1	23	4	2	1	23	2
1		1	1		3	3	23	4	2	1	24	3
1		1	1		2	1	23	4	2	1	24	3
1		2	1		2	1	23	4	2	2	24	3
1		1	1		2	1	23	4	2	1	24	3
1		1	1		2	1	23	4	2	2	24	3
1		2	1		2	1	23	4	2	2	24	3
1		1	1		3	3	23	4	2	2	20	1
1		1	1		2	1	23	4	2	2	20	1
1		1	1		4	4	23	4	2	2	20	1
1		2	1		2	1	23	4	2	2	20	1
1		1	1		2	1	23	4	2	2	20	1
0		1	1		4	4	23	4	2	2	23	2
0		1	1		2	1	23	4	2	2	20	1
0		2	1		2	1	23	4	2	2	20	1
0		1	1		2	1	23	4	2	2	24	3
0		1	1		2	1	23	4	2	2	24	3
0		1	1		2	1	23	4	2	1	20	1
0		1	1		4	4	23	4	2	1	20	1
0		2	1		3	3	23	4	2	1	20	1
0		2	1		4	4	24	4	2	1	24	3
1		1	1		3	3	24	4	2	1	23	2
1		1	1		2	1	24	4	2	2	23	2
1		1	1		2	1	24	4	2	2	24	3
1		1	1		2	1	24	4	2	2	24	3
1		1	1				24	4	2	2	24	3
1		1	1		2	1	24	4	2	1	24	3
1		1	1		2	1	24	4	2	1	24	3
1		1	1		3	3	24	4	2	2	20	1
1		1	1		2	1	24	4	2	1	20	1
0		2	1		2	1	24	4	2	2	23	2
0		1	1		2	1	24	4	2	2	24	3
0		1	1		2	1	24	4	2	2	20	1
0		1	1		3	3	24	4	2	1	23	2
0		1	1		2	1	24	4	2	2	24	3
0		2	1		2	1	25	4	1	2	20	1
1		3	1		3	3	25	4	1	2	20	1
0		1	1		2	1	25	4	1	1	20	1
1		1	1		2	1	25	4	2	1	23	2
1		1	1		3	3	25	4	2	1	24	3
1		1	1		4	4	25	4	2	2	24	3
1		1	1		2	1	25	4	2	2	24	3
1		2	1		2	1	25	4	2	2	24	3
1		1	1		2	1	25	4	2	2	24	3
1		1	1		2	1	25	4	2	2	20	1
1		1	1		4	4	25	4	2	2	20	1
0		1	1		2	1	25	4	2	1	23	2
0		1	1		2	1	25	4	2	1	24	3
0		1	1		2	1	25	4	2	1	20	1
0		1	1		2	1	25	4	2	2	24	3
1		2	1		4	4	26	4	1	2	20	1
0		1	1		3	3	26	4	1	2	20	1
1		1	1		2	1	26	4	2	2	23	2
1		2	1		2	1	26	4	2	1	23	2
1		1	1		1	2	26	4	2	1	24	3
1		2	1		4	4	26	4	2	2	24	3
1		1	1		2	1	26	4	2	1	20	1
1		2	1		3	3	26	4	2	1	20	1
0		1	1		2	1	26	4	2	2	20	1
0		1	1		2	1	26	4	2	1	20	1
0		1	1		3	3	26	4	2	2	20	1
1		1	1		4	4	27	4	1	2	20	1
1		1	1		2	1	27	4	2	1	23	2
1		1	1		4	4	27	4	2	1	24	3
1		2	1		4	4	27	4	2	1	24	3
1		1	1		2	1	27	4	2	2	24	3
1		1	1		3	3	27	4	2	1	24	3
1		1	1		3	3	27	4	2	1	20	1
1		1	1		2	1	27	4	2	2	20	1
1		1	1		3	3	27	4	2	2	20	1
1		2	1		2	1	27	4	2	1	20	1
1		1	1		2	1	27	4	2	1	20	1
0		1	1		3	3	27	4	2	1	24	3
1		2	1		2	1	28	4	1	2	24	3
1		2	1		2	1	28	4	2	1	24	3
1		2	1		2	1	28	4	2	1	24	3
1		2	1		2	1	28	4	2	2	24	3
1		2	1		2	1	28	4	2	1	24	3
1		1	1		3	3	28	4	2	2	24	3
1		1	1		2	1	28	4	2	2	24	3
1		1	1		2	1	28	4	2	1	20	1
0		2	1		2	1	28	4	2	2	24	3
1		1	1		2	1	29	4	1	1	20	1
1		1	1		2	1	29	4	2	2	20	1
1		2	1		3	3	29	4	2	1	24	3
1		2	1		3	3	29	4	2	2	24	3
1		2	1		2	1	29	4	2	1	24	3
1		1	1		2	1	29	4	2	1	20	1
0		2	1		2	1	29	4	2	1	20	1
0		1	1		2	1	29	4	2	1	20	1
0		1	1		2	1	29	4	2	2	24	3
1		2	1		2	1	30	4	1	2	23	2
0		2	1		2	1	30	4	1	2	20	1
1		1	1		4	4	31	4	2	2	20	1
0		1	1		2	1	31	4	2	1	24	3
1		1	1		2	1	32	4	2	1	24	3
1		2	1		4	4	32	4	2	2	20	1
1		1	1		2	1	32	4	2	1	20	1
1		1	1		3	3	32	4	2	2	20	1
0		1	1		2	1	32	4	2	2	20	1
0		1	1		4	4	32	4	2	1	20	1
1		1	1		4	4	33	4	1	1	24	3
1		1	1		3	3	33	4	2	1	24	3
1		2	1		3	3	33	4	2	2	24	3
0		2	1		2	1	33	4	2	1	20	1
0		1	1		2	1	33	4	2	1	20	1
0		1	1		2	1	34	4	2	2	24	3
0		1	1		2	1	34	4	2	2	20	1
1		1	1		2	1	36	4	2	1	20	1
0		1	1		2	1	37	4	2	1	23	2
1		2	2		2	1			2	1	24	3
1		3	2		2	1			2	2	24	3
1		1	2		2	1	0	1	2	2	23	2
1		1	2		3	3	0	1	2	1	23	2
1		1	2		2	1	0	1	2	2	23	2
1		2	2		3	3	0	1	2	1	23	2
1		1	2		2	1	0	1	2	2	23	2
1		1	2				0	1	2	2	23	2
1		1	2		2	1	0	1	2	1	23	2
1		1	2		3	3	0	1	2	1	24	3
1		1	2		3	3	0	1	2	2	24	3
1		2	2				0	1	2	1	24	3
1		2	2		2	1	0	1	2	2	24	3
1		1	2		2	1	0	1	2	2	24	3
1		1	2		2	1	0	1	2	2	20	1
1		1	2		2	1	0	1	2	1	20	1
1		1	2		2	1	0	1	2	2	20	1
1		2	2		2	1	0	1	2	1	20	1
1		1	2		3	3	0	1	2	2	20	1
1		1	2		1	2	0	1	2	2	20	1
1		1	2		2	1	0	1	2	1	20	1
1		1	2		2	1	0	1	2	2	20	1
1		1	2				0	1	2	2	20	1
1		1	2		2	1	0	1	2	2	20	1
1		1	2		2	1	0	1	2	1	20	1
0		2	2		4	4	0	1	2	1	24	3
0		1	2		2	1	0	1	2	2	23	2
1		1	2		2	1	11	2	2	2	24	3
1		2	2		2	1	12	2	2	1	23	2
1		1	2		2	1	12	2	2	1	23	2
1		1	2		2	1	12	2	2	2	20	1
1		1	2		2	1	14	2	2	1	23	2
1		1	2		2	1	14	2	2	1	24	3
1		1	2		2	1	14	2	2	1	24	3
1		1	2				14	2	2	2	20	1
1		1	2		1	2	15	2	2	2	23	2
1		2	2		2	1	15	2	2	2	23	2
1		1	2		2	1	15	2	2	1	23	2
1		1	2		1	2	15	2	2	2	23	2
1		2	2		2	1	15	2	2	1	24	3
1		1	2		2	1	15	2	2	1	24	3
1		1	2				15	2	2	1	24	3
1		1	2				15	2	2	1	24	3
1		3	2		2	1	15	2	2	2	20	1
1		1	2		2	1	15	2	2	1	20	1
1		2	2		1	2	16	3	2	1	23	2
1		1	2		2	1	16	3	2	1	23	2
1		1	2		2	1	16	3	2	1	24	3
1		1	2		2	1	16	3	2	2	24	3
1		1	2		1	2	16	3	2	2	24	3
1		1	2		2	1	16	3	2	2	24	3
1		1	2		1	2	16	3	2	2	24	3
1		1	2		1	2	16	3	2	2	24	3
1		1	2		2	1	16	3	2	1	20	1
1		1	2		2	1	17	3	2	1	23	2
1		1	2		2	1	17	3	2	1	23	2
1		1	2		2	1	17	3	2	2	23	2
1		2	2		2	1	17	3	2	2	23	2
1		1	2		2	1	17	3	2	2	23	2
1		1	2		2	1	17	3	2	2	24	3
1		1	2		2	1	17	3	2	2	24	3
1		1	2		2	1	17	3	2	2	24	3
1		2	2		2	1	17	3	2	1	24	3
1		2	2		2	1	17	3	2	1	20	1
1		1	2		2	1	17	3	2	2	20	1
0		1	2		2	1	17	3	2	2	24	3
1		1	2		2	1	18	3	2	1	23	2
1		2	2		1	2	18	3	2	2	23	2
1		1	2		2	1	18	3	2	1	23	2
1		1	2		2	1	18	3	2	2	24	3
1		1	2		2	1	18	3	2	2	24	3
1		1	2		2	1	18	3	2	2	24	3
1		1	2		3	3	18	3	2	2	24	3
1		1	2		2	1	18	3	2	2	24	3
1		1	2		2	1	18	3	2	1	24	3
1		1	2				18	3	2	2	24	3
1		1	2		2	1	18	3	2	1	20	1
1		1	2		2	1	18	3	2	1	20	1
1		2	2		2	1	18	3	2	1	20	1
1		1	2		2	1	18	3	2	1	20	1
1		1	2		2	1	18	3	2	2	20	1
1		1	2		2	1	18	3	2	1	20	1
0		1	2		2	1	18	3	2	2	24	3
0		1	2				18	3	2	1	24	3
0		1	2		2	1	18	3	2	1	20	1
1		1	2		2	1	19	3	2	1	24	3
1		1	2		2	1	19	3	2	2	24	3
1		1	2		2	1	19	3	2	2	24	3
1		2	2		2	1	19	3	2	1	24	3
1		1	2		2	1	19	3	2	2	24	3
1		2	2		2	1	19	3	2	2	24	3
1		2	2		2	1	19	3	2	1	24	3
1		1	2		2	1	19	3	2	1	20	1
1		2	2		2	1	19	3	2	1	20	1
1		1	2		2	1	19	3	2	2	20	1
1		1	2		2	1	20	4	2	1	23	2
1		1	2		2	1	20	4	2	1	24	3
1		1	2		1	2	20	4	2	2	24	3
1		1	2		2	1	20	4	2	2	24	3
1		1	2		2	1	20	4	2	2	24	3
1		1	2		2	1	20	4	2	1	24	3
1		2	2				20	4	2	2	24	3
1		2	2		2	1	20	4	2	1	20	1
1		2	2		2	1	20	4	2	1	20	1
0		1	2		2	1	20	4	2	2	24	3
0		1	2		2	1	20	4	2	2	24	3
0		3	2		2	1	20	4	2	1	20	1
1		1	2		2	1	21	4	2	2	23	2
1		1	2				21	4	2	2	23	2
1		1	2		1	2	21	4	2	1	24	3
1		1	2				21	4	2	1	24	3
1		1	2		2	1	21	4	2	2	20	1
1		1	2		2	1	21	4	2	1	20	1
0		2	2		2	1	21	4	2	2	20	1
0		1	2		2	1	21	4	2	2	24	3
1		1	2		2	1	22	4	2	2	24	3
1		2	2		2	1	22	4	2	1	24	3
1		1	2		2	1	22	4	2	1	24	3
1		2	2		2	1	22	4	2	2	24	3
1		1	2		2	1	22	4	2	1	24	3
1		2	2		2	1	22	4	2	2	24	3
1		1	2		2	1	23	4	2	1	23	2
1		1	2		2	1	23	4	2	2	23	2
1		1	2				23	4	2	2	23	2
1		2	2		2	1	23	4	2	1	24	3
1		1	2		2	1	23	4	2	1	20	1
1		1	2		2	1	23	4	2	2	20	1
1		1	2		1	2	24	4	2	1	24	3
1		1	2		2	1	24	4	2	2	24	3
1		1	2		2	1	24	4	2	2	24	3
1		1	2		2	1	24	4	2	2	20	1
0		2	2		2	1	24	4	2	2	24	3
0		2	2		2	1	24	4	2	1	20	1
1		1	2				25	4	2	1	24	3
1		2	2		2	1	25	4	2	2	24	3
1		1	2		2	1	25	4	2	2	20	1
1		2	2		2	1	26	4	2	2	24	3
1		1	2		2	1	26	4	2	1	20	1
1		1	2		2	1	26	4	2	1	20	1
0		1	2		2	1	26	4	2	2	24	3
0		1	2		2	1	26	4	2	1	24	3
1		1	2		2	1	27	4	2	2	23	2
1		2	2		2	1	27	4	2	1	24	3
1		1	2		2	1	27	4	2	2	20	1
1		1	2		2	1	31	4	2	2	20	1
1		1	2		1	2	31	4	2	2	20	1
1		1	2		2	1	33	4	2	2	24	3
0		1	2		2	1	33	4	2	2	24	3
1		1	2		2	1	36	4	2	1	20	1
1		2	2		1	2	39	4	2	1	24	3
